# Supplementary material for: Non-host Resistance Induced by the Xanthomonas Effector XopQ Is Widespread within the Genus Nicotiana and Functionally Depends on EDS1
Source: Front Plant Sci. 2016 Nov 30;7:1796. doi: 10.3389/fpls.2016.01796 (PMC5127841; doi:10.3389/fpls.2016.01796)
Supplement: Supplementary file 4 [file Table4.XLSX]

## Sheet: S4
Table S4: Reactions of Agrobacterium mediated transient T3E expression in 86 solanaceous plant lines.
	Reaction																						Detection
	AvrBs1	AvrBs2	AvrBs3	AvrBsT	AvrRxv	XopB	XopC	XopE1	XopE2	XopG	XopH	XopI	XopJ	XopK	XopL	XopM	XopO	XopP	XopQ	XopS	XopV	GFP	AvrBs1	AvrBs2	AvrBs3	AvrBsT	AvrRxv	XopB	XopC	XopE1	XopE2	XopG	XopH	XopI	XopJ	XopK	XopL	XopM	XopO	XopP	XopQ	XopS	XopV	GFP
Same 1	5	4	4	1	4	1	5	1	1	1	1	1	1	1	2	1	1	1	1	1	6	1	+	n	+	-	-	+	+	-	+	-	+	-	+	-	-	-	+	-	+	+	+	+
Same 2	5	6	6	2	3	5	3	4	1	1	1	1	2	6	4	5	1	1	1	1	5	1	+	n	+	-	+	+	+	-	+	-	+	-	+	-	+	+	+	-	+	+	+	+
Snig 1	4	6	6	1	3	2	2	1	1	1	1	1	1	6	2	6	1	1	1	1	6	1	+	n	+	+	+	+	+	-	+	+	+	+	+	-	+	+	+	+	+	+	+	+
Snig 2	5	6	6	1	4	5	4	4	1	1	1	1	3	6	3	6	1	1	1	1	6	1	+	n	+	+	+	+	+	-	+	+	+	+	+	+	+	+	+	+	+	+	+	+
Snig 3	4	4	6	3	3	4	4	1	1	1	1	1	3	6	4	4	1	1	1	1	6	1	+	n	+	+	+	+	+	+	+	+	+	+	+	+	+	+	+	+	+	+	+	+
Snig 4	1	6	6	1	4	4	1	5	1	1	1	1	3	6	1	5	1	1	1	1	6	1	+	n	+	+	+	+	+	-	+	+	+	+	+	+	+	+	+	-	+	+	+	+
Ssua	1	1	1	1	5	5	1	1	1	1	1	1	1	1	1	5	1	1	1	1	2	1	+	n	-	+	+	+	-	-	-	-	-	-	+	-	+	-	-	+	-	-	+	+
Stub	1	5	2	1	5	1	1	1	1	1	1	1	1	1	2	6	1	1	1	6	6	1	+	n	-	-	-	-	-	-	-	-	-	-	+	-	-	-	-	-	-	-	-	-
Nphy 1	1	6	5	1	5	6	1	6	1	6	1	1	1	6	4	6	1	1	1	2	5	1	+	n	+	+	+	+	+	-	+	+	+	+	+	-	+	+	+	-	+	+	+	+
Nphy 2	1	6	3	2	5	6	1	1	1	6	1	1	1	2	1	5	1	1	1	1	2	1	+	n	+	+	+	+	+	-	+	-	+	+	+	-	+	+	+	-	+	+	+	+
Pet	1	1	1	1	2	1	1	1	1	1	1	1	1	1	1	1	1	1	1	1	1	1	+	n	+	+	-	-	-	-	-	-	+	-	+	-	+	-	+	-	+	+	-	+
Pper 1	1	2	5	1	3	5	1	1	1	1	1	1	1	1	2	1	1	1	1	1	1	1	+	n	-	-	+	+	-	-	+	-	+	+	+	-	+	-	-	-	+	+	+	+
Pper 2	1	1	1	1	1	2	1	1	1	1	1	1	1	1	1	1	1	1	1	1	1	1	+	n	-	-	+	+	-	-	+	-	+	-	+	-	-	-	-	-	-	-	+	+
Nafr	5	5	1	6	6	1	1	2	1	1	1	1	6	1	5	5	1	1	1	1	1	1	+	n	+	+	-	+	+	-	+	+	+	+	+	-	+	+	+	+	-	+	+	+
Nbent	1	2	3	6	3	5	1	4	1	1	1	1	6	1	6	6	1	1	3	4	1	1	+	n	+	+	+	+	+	+	+	+	+	+	+	-	+	+	+	+	+	+	+	+
Nexc	1	1	1	6	6	5	1	5	1	6	1	1	5	1	5	1	1	1	1	1	1	1	+	n	-	-	+	+	+	-	+	-	+	+	+	-	+	+	+	-	+	+	+	+
Ning	1	1	1	1	5	5	1	1	1	4	1	1	1	1	1	1	1	1	3	1	1	1	+	n	-	-	-	+	+	-	+	-	+	-	-	-	-	-	-	-	-	-	+	+
Nrot	1	1	1	6	3	4	1	5	1	1	1	1	1	1	5	4	1	1	6	4	1	1	+	n	-	-	-	+	-	-	+	-	+	+	+	-	+	-	+	+	-	+	+	+
Nvel	1	1	1	1	1	2	1	4	1	5	5	1	1	1	5	2	1	1	1	2	1	1	+	n	-	-	+	+	+	-	+	+	+	+	+	-	+	+	+	-	+	+	+	+
Nala	1	5	1	1	2	6	1	1	1	1	1	1	1	1	5	5	1	1	5	1	1	1	+	n	+	-	+	+	+	-	+	+	+	+	+	-	+	+	+	-	+	+	+	+
Nbon	1	1	1	1	1	1	1	1	1	1	1	1	1	1	1	1	1	1	1	1	1	1	-	n	+	-	-	+	+	-	+	-	+	-	+	-	+	-	+	-	-	+	+	+
Nlan	1	1	1	6	5	6	1	2	1	1	1	1	1	1	4	6	1	1	6	1	1	1	+	n	-	-	+	+	+	-	+	+	+	+	+	-	+	+	+	+	-	+	+	+
Nplu	1	2	1	1	5	2	1	1	1	6	1	1	1	1	3	2	1	1	5	1	1	1	+	n	-	+	-	+	+	-	+	-	+	-	+	-	+	-	+	-	-	+	+	+
Ngla	1	1	1	1	6	4	1	1	1	1	1	1	1	1	5	6	1	1	5	1	1	1	+	n	+	-	+	+	+	-	+	-	+	-	+	-	-	-	+	-	+	+	+	+
Nnoc	1	1	1	6	1	1	1	1	1	1	1	1	1	1	1	1	1	1	6	1	1	1	+	n	-	-	-	+	+	-	+	-	+	-	+	-	+	-	+	-	-	+	+	+
Npan	1	3	2	6	6	5	1	1	1	3	1	1	4	1	5	4	1	1	6	1	1	1	+	n	+	-	+	+	+	-	+	+	+	+	+	-	+	+	+	+	-	+	+	+
Nbena	1	2	1	1	3	1	1	2	1	1	1	1	1	1	3	4	1	1	2	1	1	1	+	n	+	-	-	+	-	-	+	-	+	+	+	-	+	-	+	+	-	+	+	+
Nacu	1	1	1	5	2	1	1	1	1	1	1	1	1	1	1	1	1	1	6	1	1	1	-	n	+	-	-	-	+	-	+	+	+	-	-	-	+	-	-	-	-	-	+	+
Npau	1	2	1	5	2	1	1	1	1	2	1	1	1	1	1	1	1	1	5	2	1	1	-	n	-	-	-	-	-	-	+	-	+	+	+	-	-	-	-	-	+	-	+	+
Ncle	1	1	1	6	4	1	1	3	1	1	1	1	2	1	1	3	1	1	5	1	1	1	+	n	-	-	+	+	+	-	+	+	+	+	+	-	+	+	+	+	+	+	+	+
Nqua	1	2	1	1	3	1	1	1	1	1	1	1	1	1	1	2	1	1	4	4	1	1	+	n	+	+	+	+	+	-	+	+	+	+	+	-	+	+	+	+	-	-	+	-
Nnud	1	1	1	2	5	1	1	1	1	1	1	1	1	1	1	2	6	1	4	1	1	1	+	n	-	-	-	-	+	-	+	-	+	+	-	-	+	-	+	-	-	-	-	-
Nrep	1	5	1	6	6	1	1	5	1	2	1	1	2	1	4	6	1	1	6	1	1	1	+	n	+	-	-	+	+	-	+	+	+	+	+	-	+	-	+	-	+	+	+	+
Nkaw	1	1	1	3	3	2	1	3	1	2	1	1	1	1	3	3	1	1	4	4	1	1	+	n	-	-	-	-	-	-	+	-	+	-	+	-	-	-	-	-	-	+	+	+
Ntom	1	1	1	3	6	3	1	6	1	2	1	1	2	1	5	6	1	1	3	2	1	1	+	n	+	-	-	+	+	-	+	+	+	+	+	-	+	-	+	-	+	+	+	+
Nrus	1	2	1	6	6	2	1	2	1	1	1	1	5	1	5	5	1	1	5	1	1	1	+	n	+	-	-	+	+	-	+	+	+	+	+	-	-	-	+	-	-	+	+	+
Nsyl	4	1	1	1	6	1	1	1	1	4	1	1	1	1	1	5	1	1	1	4	1	1	+	n	+	-	-	+	+	-	+	+	+	+	+	-	+	+	+	+	-	+	+	+
Npal	1	1	1	5	2	1	1	1	1	1	1	1	1	1	1	1	1	1	1	1	1	1	-	n	-	-	-	-	-	-	-	-	-	-	-	-	-	-	-	-	-	-	-	-
Nglu	1	6	1	6	6	6	1	6	1	6	1	1	6	1	6	6	1	1	1	1	2	1	+	n	+	-	+	+	+	-	+	+	+	+	+	-	+	+	+	-	-	+	+	+
Nsan	1	1	1	6	1	6	1	2	1	1	1	1	5	1	4	6	1	1	5	1	1	1	+	n	+	-	-	+	+	-	+	-	+	-	+	-	+	-	+	-	+	+	+	+
Ntab 1	2	5	1	5	6	4	1	6	1	6	1	1	1	1	3	5	1	1	6	4	1	1	+	n	+	-	-	+	+	-	+	+	+	+	+	-	+	-	+	-	-	+	+	+
Ntab 2	2	5	1	6	6	3	1	6	1	6	1	1	1	1	3	6	1	1	6	5	1	1	+	n	+	-	-	+	+	+	+	+	+	+	+	-	+	-	-	+	-	+	+	+
Ntab 3	2	5	1	6	6	3	1	6	1	6	1	1	1	1	3	6	1	1	6	5	1	1	+	n	+	-	-	+	+	-	+	+	+	+	+	-	+	+	+	+	+	+	+	+
Ntab 4	2	5	1	6	6	1	1	5	1	6	1	1	1	1	3	6	1	1	6	6	1	1	-	n	+	-	-	+	+	-	+	-	+	-	+	-	+	-	+	-	-	+	+	+
Ntab 5	4	6	1	6	6	1	1	3	1	6	1	1	1	1	3	6	1	1	6	4	1	1	-	n	+	-	-	+	+	-	+	-	+	-	+	-	+	-	-	-	-	+	+	+
Ntab 6	3	5	1	6	6	3	1	5	1	6	1	1	1	1	3	6	1	1	6	1	1	1	+	n	+	-	-	+	+	-	+	-	+	+	+	-	+	-	-	-	-	+	+	+
Ntab 7	2	5	1	6	6	4	1	6	1	4	1	1	1	1	3	6	1	1	4	5	1	1	+	n	+	-	+	+	-	-	+	+	+	-	+	-	+	-	-	-	-	+	+	+
Ntab 8	1	5	1	4	6	3	1	5	1	5	1	1	1	1	3	5	1	1	3	5	1	1	-	n	+	-	+	-	-	-	+	+	+	-	+	-	+	-	-	-	-	+	+	+
Ntab 9	2	6	1	6	6	1	1	6	1	6	1	1	6	1	4	6	1	1	6	2	1	1	+	n	+	-	+	+	+	-	+	+	+	+	+	-	+	-	+	-	-	+	+	+
Ntab 10	1	2	1	6	6	1	1	5	1	6	1	1	1	1	3	6	1	1	6	5	1	1	-	n	+	-	+	+	+	+	+	+	+	+	+	-	+	-	+	-	-	+	+	+
Ntab 11	3	5	1	6	6	2	1	5	1	4	1	1	1	1	3	5	1	1	4	2	1	1	+	n	+	-	-	+	+	-	+	+	+	+	+	-	+	-	+	-	-	+	+	+
Ntab 12	3	5	1	3	6	3	1	5	1	6	1	1	4	1	3	5	1	1	4	5	1	1	+	n	+	+	-	+	+	-	+	+	+	+	+	-	+	+	+	+	-	+	+	+
Ntab 13	3	6	1	5	6	1	1	3	1	6	1	1	1	1	3	5	1	1	6	1	1	1	+	n	+	-	-	+	-	-	+	+	+	+	+	-	+	+	+	-	-	+	+	+
Ntab 14	3	5	1	6	6	3	1	6	1	6	1	1	1	1	3	6	1	1	6	6	1	1	+	n	+	-	-	+	+	-	+	+	+	+	+	-	+	-	+	+	-	+	+	+
Ntab 15	1	6	1	6	6	1	1	6	1	6	1	1	1	1	3	6	1	1	6	4	1	1	+	n	+	-	-	+	+	-	+	+	+	-	+	-	+	-	+	-	-	+	+	+
Ntab 16	3	5	2	5	6	1	1	6	1	6	1	1	1	1	4	5	1	1	6	5	1	1	+	n	+	+	-	+	+	-	+	-	+	+	+	-	+	-	+	-	+	+	+	+
Ntab 17	3	5	1	6	5	2	1	5	1	6	1	1	1	1	3	5	1	1	6	4	1	1	+	n	+	-	-	+	+	-	+	+	+	+	+	-	+	+	+	+	-	+	+	+
Ntab 18	3	4	1	6	6	3	1	6	1	6	1	1	1	1	3	5	1	1	6	5	1	1	+	n	+	+	-	+	+	-	+	+	+	+	+	-	+	+	+	-	-	+	+	+
Ntab 19	2	5	1	4	6	3	1	6	1	4	1	1	1	1	4	5	1	1	6	2	1	1	+	n	+	-	-	+	+	+	+	+	+	+	+	-	+	+	+	-	-	+	+	+
Ntab 20	1	2	1	6	6	2	1	6	1	6	1	1	1	1	3	5	1	1	6	4	1	1	+	n	+	-	+	+	+	-	+	+	+	+	+	-	+	+	+	+	-	+	+	+
Ntab 21	1	5	1	6	6	2	1	6	1	6	1	1	1	1	3	5	1	1	6	4	1	1	-	n	+	-	-	+	+	-	+	+	+	+	+	-	+	-	+	-	+	+	+	+
Ntab 22	4	5	1	6	6	5	1	6	1	6	1	1	2	1	4	6	1	1	6	5	1	1	+	n	+	-	-	+	+	-	+	+	+	+	+	-	+	+	+	+	+	+	+	+
Ntab 23	3	1	1	6	6	2	1	6	1	6	1	1	1	1	3	6	1	1	6	4	1	1	+	n	+	+	-	+	+	-	+	+	+	+	+	-	+	+	+	+	+	+	+	+
Ntab 24	3	2	1	3	6	2	1	6	1	6	1	1	1	1	3	5	1	1	5	2	1	1	+	n	-	-	-	+	+	-	+	+	+	+	+	-	+	+	+	+	+	+	+	+
Ntab 25	2	6	1	6	6	4	1	6	1	6	1	1	1	1	4	6	1	1	6	6	1	1	+	n	+	-	-	+	+	-	+	+	+	+	+	+	+	+	+	-	-	+	+	+
Ntab 26	6	5	1	6	6	4	1	6	1	6	1	1	6	1	6	6	1	1	6	6	1	1	+	n	+	+	-	+	+	-	+	+	+	+	+	-	+	+	+	-	+	+	+	+
Ntab 27	3	5	2	6	6	2	1	6	1	6	1	1	2	1	5	5	1	1	6	5	1	1	+	n	+	+	-	+	+	+	+	+	+	+	+	-	+	+	+	+	+	+	+	+
Ntab 28	1	6	1	6	6	1	1	6	1	6	1	1	1	1	3	6	1	1	6	1	1	1	+	n	+	+	+	+	+	-	+	+	+	-	+	-	+	+	+	+	+	+	+	+
Ntab 29	3	2	1	5	5	1	1	2	1	4	1	1	1	1	1	5	1	1	6	1	1	1	+	n	-	-	-	+	+	-	+	-	+	-	+	-	+	-	+	-	-	+	+	+
Ntab 30	1	4	1	4	6	1	1	4	1	5	1	1	1	1	3	4	1	1	5	5	1	1	+	n	+	-	-	+	+	-	+	-	+	+	+	-	+	+	+	+	+	+	+	+
Ntab 31	4	5	1	6	6	2	1	6	1	6	1	1	2	1	5	6	1	1	6	5	1	1	+	n	+	-	-	+	+	-	+	+	+	+	+	-	+	+	+	+	+	+	+	+
Ntab 32	3	5	1	6	6	3	1	5	1	5	1	1	1	1	3	5	1	1	6	2	1	1	+	n	+	-	-	+	+	-	+	+	+	+	+	-	+	+	+	+	+	+	+	+
Ntab 33	1	4	1	6	6	2	1	5	1	6	1	1	1	1	3	5	1	1	5	5	1	1	+	n	+	-	-	+	+	-	+	+	+	+	+	-	+	-	+	-	+	+	+	+
Ntab 34	1	5	1	6	5	2	1	5	1	6	1	1	1	1	3	5	1	1	4	5	1	1	+	n	+	-	-	+	+	-	+	+	+	+	+	-	+	-	+	-	-	+	+	+
Ntab 35	1	2	1	2	4	1	1	4	1	5	1	1	1	1	1	2	1	1	5	1	1	1	+	n	-	-	-	+	+	-	+	+	+	+	+	-	+	-	+	-	+	+	+	+
Ntab 36	1	4	1	6	6	4	1	6	1	6	1	1	1	1	3	2	1	1	6	4	1	1	+	n	+	-	-	+	+	-	+	+	+	+	+	-	+	-	+	+	+	+	+	+
Ntab 37	3	5	2	5	5	4	1	5	1	5	1	1	1	1	3	5	1	1	6	5	1	1	+	n	-	-	-	+	+	-	+	+	+	+	+	-	+	-	+	-	+	+	+	+
Ntab 38	3	5	1	6	6	3	1	6	1	6	1	1	1	1	4	5	1	1	6	4	1	1	+	n	+	-	-	+	+	-	+	+	+	+	+	-	+	+	+	+	+	+	+	+
Ntab 39	1	2	1	5	6	4	1	5	1	6	1	1	1	1	4	5	1	1	6	5	1	1	+	n	-	+	+	+	+	-	+	+	+	+	+	-	+	+	+	+	+	+	+	+
Ntab 40	3	1	1	6	6	1	1	2	1	3	1	1	1	1	1	6	1	1	3	1	1	1	+	n	+	+	-	+	+	-	+	+	+	+	+	-	+	+	+	-	-	-	+	+
Ntab 41	1	1	1	6	6	2	1	6	1	6	1	1	1	1	3	6	1	1	6	6	1	1	+	n	+	+	-	+	+	-	+	+	+	+	+	-	+	-	+	-	-	+	+	+
Ntab 42	1	5	1	4	6	4	1	6	1	6	1	1	1	1	4	5	1	1	6	4	1	1	+	n	+	-	-	+	+	-	+	+	+	+	+	-	+	+	+	-	-	+	+	+
Ntab 43	2	1	1	6	6	3	1	6	1	6	1	1	1	1	3	6	1	1	6	4	1	1	+	n	+	-	-	+	+	-	+	+	+	+	+	-	+	+	+	-	-	+	-	+
Ntab 44	1	2	1	6	6	1	1	6	1	6	1	1	1	1	3	5	1	1	6	4	1	1	+	n	-	-	-	+	+	-	+	+	+	+	+	-	+	-	-	-	-	+	+	+
Ntab 45	1	2	1	6	6	4	1	6	1	6	1	1	1	1	3	6	1	1	6	5	1	1	+	n	-	-	-	+	+	-	+	+	+	+	+	-	+	+	+	+	+	+	+	+
Ntab 46	3	5	1	6	6	2	1	5	1	6	1	1	1	1	3	5	1	1	6	1	1	1	+	n	+	-	-	+	+	+	+	+	+	+	+	-	+	-	+	+	+	+	+	+
Data, presented in Tables 2 and 3 are shown using a numerical scale: 6, strong/fast necrosis on ≥ 7/10 spots, 3 dpi; 5, weak necrosis on ≥ 7/10 spots, 8 dpi; 4, chlorosis or necrosis on ≥ 7/10 spots, 8 dpi; 3, chlorosis on ≥ 7/10 spots, 8 dpi; 2, reactions on 4-6/10 spots 8 dpi; 1, no visble reaction on ≥ 7/10 spots, 8 dpi. Results of the analysis of protein synthesis in planta by immunoblot is i…
